# Supplementary material for: Material surface conjugated with fibroblast growth factor-2 for pluripotent stem cell culture and differentiation
Source: Regen Biomater. 2025 Jan 2;12:rbaf003. doi: 10.1093/rb/rbaf003 (PMC11835233; doi:10.1093/rb/rbaf003)
Supplement: rbaf003_Supplementary_Data [file rbaf003_supplementary_data.zip]

Archive with 1 entries (1 files):
- 36645_3_Supplementary(Regen_Biom)2024N2.pdf
